# Supplementary material for: Interferon-gamma 1b-induced gene expression alters neutrophil function in patients with chronic granulomatous disease
Source: PLoS One. 2025 Sep 8;20(9):e0331657. doi: 10.1371/journal.pone.0331657 (PMC12416707; doi:10.1371/journal.pone.0331657)
Supplement: S3 Data — (XLSX) [file pone.0331657.s004.xlsx]

## Sheet: Fig2A_Chemotaxis
Patient	Off IFNγ							Patient	After IFNγ						Healthy Controls
	Maximum Rate of Motility (corrected flourescence/min)								Maximum Rate of Motility (corrected flourescence/min)							Maximum Rate of Motility (corrected flourescence/min)
	buffer	FMLP	PAF	C5a					buffer	FMLP	PAF	C5a				KRPD.Buffer	fMLF	PAF	c5A
CGD01	623.306	3794.04	1345.98	4056.01				CGD01	1756.1	6597.56	2621.95	5219.51			Healthy Controls	5573.07	18910.5	5155.89	17331.7
CGD02	9110.92	39542.3	28741.2	31408.5				CGD02	13182.8	39922.9	30363.4	27026.4			Healthy Controls	2296.2	24681.1	9885.31	22180.7
CGD03	11535.9	54330.1	37303.9	41552.3				CGD03	14119.3	32964.4	27747.8	36159.8			Healthy Controls	7576.02	52568.7	29167.1	40241.5
CGD04	6030.25	28922.5	21739.1	24281.7				CGD04	14798.6	46398.1	45841.2	55391			Healthy Controls	9955.87	87914.4	36277.8	50996.9
CGD05	8182.82	26464.8	x21960.3524229075	x31795.154185022				CGD05	15957.1	54103					Healthy Controls	3182	48646.5	21582.6	36874.9
CGD06	6893.94	53806.8	20634.5	27282.2				CGD06	5233.88	108281	27408.3	40075.9			Healthy Controls	6379.31	43267.5	24068.1	30283.6
CGD07	7627.66	40021.3	39510.6	44457.4				CGD07	12975.3	49624.1	52921.6	48378.1			Healthy Controls	2774.6	55987.4	28865	43197.9
CGD09	11650	40353.7	19118.6	29285.4				CGD09	11010.5	67148.2	28971	49110			Healthy Controls	6297.99	31738.7	14911.7	24536.7
															Healthy Controls	1595.54	47225.7	26424.4	46496.8
															Healthy Controls	3501.16	17874.9	11014.3	15775.8
															Healthy Controls	8034.62	25430.7	21066.2	22297.1
															Healthy Controls	6547.33	8203.82	10971.4	17554.6
															Healthy Controls	10088.3	99289.4	36398.5	43651.3
															Healthy Controls	8714.17	89830.7	50925.2	52166.1
															Healthy Controls	1139.77	47155.1	22943.2	40049.6
															Healthy Controls	4759.52	21540.1	20550	20714.3
															Healthy Controls	3638.25	27765.5	21381.7	28662.8
															Healthy Controls	2949.88	34164.4	17171.2	30241.8
															Healthy Controls	3629.46	12005	6675.1	13197.1
															Healthy Controls	7643.99	39746	15114.7	26712.8
															Healthy Controls	14379.3	84317.4	35221.3	61057.4
															Healthy Controls	10789.6	78976.5	22656.2	36676.9
															Healthy Controls	3044.93	29624.6	16532.3	26915.4
															Healthy Controls	3818.54	47513.4	18025.9	38007.9
															Healthy Controls	6365.1	19471.1	9573.48	16507.4

## Sheet: Fig2B_Ingestion
Flourescence (Relative Units)						Flourescence (Relative Units)						Flourescence (Relative Units)
Patient	Off IFNγ					Patient	After IFNγ					Healthy Controls
	0min	5min	10min	15min			0min	5min	10min	15min			0min	5min	10min	15min
CGD01	14891	47592	66529	52973.5		CGD01	29202.5	54109	59149	42547.5		Healthy Controls	67524.5	61134	70964.5	45921
CGD02	10116	90112	81709	119205		CGD02	4640.5	58623	83565	58847.5		Healthy Controls	43778.5	52311.5	85304.5	95077
CGD03	35983.5	75520	92392	89926		CGD03	45171	24451	55076	100227		Healthy Controls	15032.5	38858.5	48974.5	52141
CGD04	66577	136549	129220	138929		CGD04	14418	48564	2698	51683		Healthy Controls	51167.5	92594.5	93630	97383.5
CGD05	54236	109100	118436	117723		CGD05	49203	72867	75158	100647		Healthy Controls	31028.5	47830.5	78587	73546.5
CGD06	8033	16950	32612	43784		CGD06	95555.5	92778	122908	109904		Healthy Controls	20538.5	49634.5	45727.5	77812.5
CGD07	79891.5	114640	136856	131694		CGD07	7487	181011	94258	144410		Healthy Controls	25263.5	53945.5	48261.5	45002.5
CGD09	73667	122402	110310	73379.5		CGD09	58415	98039.5	65664	44889.5		Healthy Controls	26143	41549.5	51627.5	50405.5
												Healthy Controls	15110	65861	63316.5	63287
												Healthy Controls	43778.5	52311.5	85304.5	95077
												Healthy Controls	15032.5	38858.5	48974.5	52141
												Healthy Controls	17108	30850	44885	43874
												Healthy Controls	3634	70553	83483	88938
												Healthy Controls	51167.5	92594.5	93630	97383.5
												Healthy Controls	959	26140.5	59884	68136

## Sheet: Fig2C.D.E_Bactericidal
	% Viable Bacteria													% Viable Bacteria
Patients (Decreased Viability)	Time 0		Time 30		Time 60		Time 90		Time 120				Healthy Controls	Time 0	Time 30	Time 60	Time 90	Time 120
	Off IFNγ	After IFNγ	Off IFNγ	After IFNγ	Off IFNγ	After IFNγ	Off IFNγ	After IFNγ	Off IFNγ	After IFNγ			Healthy Controls	100	47.7228	19.4059	9.90099	16.6337
CGD02	100	100	71.5152	65.8156	73.1818	54.6099	69.3939	57.7305	56.6667	66.5248			Healthy Controls	100	85.7895	29.4737	17.3684	14.7368
CGD03	100	100	71.0204	70.099	76.1224	57.8218	84.0816	67.1287	74.2857	77.2277			Healthy Controls	100	57.5652	26.2609	22.9565	26.2609
CGD04	100	100	79.8319	70.2564	89.0756	57.9487	70.4202	50.8718	67.8992	62.359			Healthy Controls	100	63.1818	39.3182	33.4091	28.6364
CGD06	100	100	99.7403	80.2299	96.3636	75.6322	87.5325	76.8966	89.6104	77.2414			Healthy Controls	100	53.1959	29.0722	22.8866	25.567
CGD07	100	100	97.0833	84.0758	73.125	72.0379	70.7292	68.7204	69.4792	63.981			Healthy Controls	100	76.9767	44.6512	25.814	24.4186
CGD09	100	100	101.416	81.7219	87.6106	50.8609	101.77	49.5364	99.646	47.4172			Healthy Controls	100	37.6923	21.3462	16.9231	11.7308
													Healthy Controls	100	29.8039	11.634	6.53595	7.71242
													Healthy Controls	100	39.8571	24.4286	17.5714	18.8571
													Healthy Controls	100	69.2188	36.0938	27.0312	21.0938
													Healthy Controls	100	59.5041	34.3802	29.7521	29.4215
	% Viable Bacteria
Patients (No Change Viability)	Time 0		Time 30		Time 60		Time 90		Time 120
	Off IFNγ	After IFNγ	Off IFNγ	After IFNγ	Off IFNγ	After IFNγ	Off IFNγ	After IFNγ	Off IFNγ	After IFNγ
CGD01	100	100	51.6049	53.8571	45.4321	49.4286	40.6173	43.7143	42.0988	60.1429
CGD08	100	100	69.5146	83.0909	66.2136	66	57.6699	63.4545	58.6408	73.6364
	% Viable Bacteria
Patients (Increased Viability)	Time 0		Time 30		Time 60		Time 90		Time 120
	Off IFNγ	After IFNγ	Off IFNγ	After IFNγ	Off IFNγ	After IFNγ	Off IFNγ	After IFNγ	Off IFNγ	After IFNγ
CGD05	100	100	60.2759	77.9167	48.9655	64.375	46.6207	81.6667	42.7586	56.0417

## Sheet: Fig3A_Superoxide
	O2- Production (Max. Rate nmol/min)						O2- Production (Max. Rate nmol/min)
Patient	PMA		fMLF			Healthy Controls
	Off IFNγ	After IFNγ	Off IFNγ	After IFNγ			PMA	fMLF
CGD01	0.47	0.36	0.08	0.23		Healthy Controls	7.4	6
CGD02	0.16	0.14	0.09	0.05		Healthy Controls	7.4	2.63
CGD03	0.04	0.24	0.04	0.04		Healthy Controls	5.42	3.98
CGD04	0.07	-0.07	-0.13	0.21		Healthy Controls	6.01	2.78
CGD05	0.23	0.21	0.2	0.12		Healthy Controls	9.19	5.43
CGD06	-0.2	0.29	0.27	-0.02		Healthy Controls	5.57	4.92
CGD07	0.06	0.02	0.1	0.2		Healthy Controls	5.29	2.81
CGD09	-0.28	0.401599	0.13	0.085		Healthy Controls	4.09	2.9
						Healthy Controls	9.88	3.64
						Healthy Controls	7.71	3.85
						Healthy Controls	6.31	4.84
						Healthy Controls	9.52	5.46

## Sheet: Fig4B_CD11b
	Mean Fluorescence
Patient	Buffer		PMA		FMLP
	Off IFNγ	After IFNγ	Off IFNγ	After IFNγ	Off IFNγ	After IFNγ
CGD01	161679808	168723712	258385616	251376144	226008336	243292704
CGD02	96664256	110917912	236202128	243601296	200337952	233249104
CGD03	97621776	84571472	182933120	198036064	108485448	202231712
CGD04	74979944	100427288	223521936	223618640	137262000	172470576
CGD05	86966448	121544248	156185296	165179264	139453648	144308032
CGD06	92709488	127534512	192034288	215756704	216055632	258768192
CGD07	64850056	73943464	179950624	200984032	150533440	182644224
CGD09	87389360	83567712	174985616	183612960	142224320	149764064

## Sheet: Fig4D_f-Actin
	Mean Fluorescence
Patient	Buffer		PMA		FMLP
	Off IFNγ	After IFNγ	Off IFNγ	After IFNγ	Off IFNγ	After IFNγ
CGD01	10610137	13138296	25632370	28295958	21515574	21522662
CGD02	8065437	11983671	20567988	24003488	18003226	24003488
CGD03	8677112	12042387	19961248	24160490	19957330	20706240
CGD04	8238882	10884690	19193180	22289356	15362692	19282478
CGD06	13064665	16506367	29208938	34347336	23814918	28947026
CGD07	14762234	17031230	29764640	35371476	22576268	31604564
CGD09	14545171	14709639	34346996	36078084	27290308	29743665

## Sheet: Fig4F_Class2Antigens
	Fluorescence Ratio				Fluorescence Ratio				Fluorescence Ratio
Patient	HLA-DR			Patient	CD274			Patient	CD40
	Off IFNγ	After IFNγ			Off IFNγ	After IFNγ			Off IFNγ	After IFNγ
CGD01	161253	162701		CGD01	945746	1.86206e+06		CGD01	83795.1	95626.5
CGD02	120735	153927		CGD02	304625	2.0074e+06		CGD02	85028.8	86498.4
CGD03	151312	152065		CGD03	728774	2.0818e+06		CGD03	97510.6	91827.1
CGD04	105652	431720		CGD04	691776	993822		CGD04	83318.8	91133.8
CGD05	343084	191401		CGD05	715816	643835		CGD05	70760.1	66049.2
CGD06	176123	492573		CGD06	367668	1.61507e+06		CGD06	86408.2	342508
CGD07	142794	169379		CGD07	323368	884526		CGD07	47733.8	48557.4
CGD08	129016	54682.6		CGD08	257469	362329		CGD08	217467	111601
CGD09	115679	176530		CGD09	114337	712524		CGD09	82646.8	143420

## Sheet: Fig5A_WesternBlot
		Densitometry Fold Change					Densitometry Fold Change					Densitometry Fold Change					Densitometry Fold Change					Densitometry Fold Change
FcGR1A (n=6)	Off IFNγ	After IFNγ			FcGR1B (n=4)	Off IFNγ	After IFNγ			p47phox (n=4)	Off IFNγ	After IFNγ			Ly-96 (n=4)	Off IFNγ	After IFNγ			GTPCH (n=3)	Off IFNγ	After IFNγ
CGD-04 (v2v4)	1	2.75472			CGD-04 (v2v4) - Avg	1	2.42695			CGD-06 (v2v4)	1	2.29255			CGD-04 (v2v4)	1	2.02131			CGD-01 (v2v4)	1	1.35353
CGD-09 (v2v3)	1	1.61509			CGD-06 (v2v4)	1	1.59868			CGD-01 (v2v4)	1	1.966			CGD-06 (v2v4) - upper	1	3.44707			CGD-03 (v2v4)	1	1.21339
CGD-06 (v2v4)	1	2.83947			CGD-01 (v2v4)	1	3.09046			CGD-04 (v2v4)	1	2.39028			CGD-01 (v2v4)	1	2.05911			CGD-07 (v2v4)	1	1.41978
CGD-01 (v2v4)	1	1.25621			CGD-07 (v2v4) - Avg	1	1.68286			CGD-07 (v2v4)	1	2.8			CGD-07 (v2v4) - Avg	1	1.71608
CGD-02 (v2v4)	1	1.25565
CGD-07 (v2v4)	1	1.17899

## Sheet: Fig5B_NitricOxide
Patient	Total Nitrite Plus Nitrate (nmol/mg protein)
	Off IFNγ	After IFNγ
CGD01	0	0.0019152
CGD02	0	0.00112853
CGD03	0	0.00172612
CGD06	0.00185024	0.00290621
CGD07	0.0006	0.002349
CGD08	0.00165165	0.00546136
CGD09	0.000734993	0.00438341

## Sheet: Fig5C_NETs
	Ratio of Stimulated/Non-stimulated NETs Formation							Ratio of Stimulated/Non-stimulated NETs Formation
Patient	PMA		Staphylococcus Aureus				Healthy Control	PMA	Staphylococcus Aureus
	Off IFNγ	After IFNγ	Off IFNγ	After IFNγ			Healthy Controls	2.3822	3.81031
CGD01	1.08488	1.27488	4.50172	3.33488			Healthy Controls		0.820981
CGD02	1.09353	0.800834	7.1872	6.24798			Healthy Controls	1.6447	7.18679
CGD03	1.12616	0.891729	9.65403	3.86607			Healthy Controls	2.26208	2.49155
CGD04	0.916721	0.988992	2.80707	4.04062			Healthy Controls	0.929985	1.92327
CGD05	0.983586	0.851168	4.63386	2.32348			Healthy Controls	1.6447	1.22352
CGD06	0.992678	1.08518	11.0828	3.77383			Healthy Controls	1.75068	7.18679
CGD07	0.878756	1.04587	7.08158	3.48196			Healthy Controls	1.62173	6.25278
CGD09	0.819197	1.16409	6.51281	2.28936			Healthy Controls	0.941263	1.88129
							Healthy Controls	1.60103	1.20321
							Healthy Controls	1.56552
							Healthy Controls		2.272
							Healthy Controls		2.38246
